# Supplementary material for: Insulin Directs Dichotomous Translational Regulation to Control Human Pluripotent Stem Cell Survival, Proliferation and Pluripotency
Source: Int J Biol Sci. 2022 May 16;18(9):3562–75. doi: 10.7150/ijbs.71199 (PMC9254461; doi:10.7150/ijbs.71199)
Supplement: Supplementary file 2 — Supplementary table 1. [file ijbsv18p3562s2.xlsx]

## Sheet: Sheet1
Table S1. mRNAs upregulated by insulin removal
Gene Symbol	Control	Insulin removal
RPS2	3881.91	5910.06
LSM7	320.254	527.733
GPX1	255.799	394.026
ELOB	238.829	364.076
S100A11	227.059	403.774
PTMS	195.103	301.943
TMEM256	163.66	262.656
FKBP8	155.52	253.371
POLR2L	148.958	230.575
ROMO1	132.71	205.693
NOP53	130.921	201.57
ANAPC11	125.547	195.797
MRPL41	110.499	185.796
NDUFAF8	109.44	193.01
PMAIP1	108.007	471.862
MCRIP1	106.053	163.084
H1FX	90.988	142.357
SSNA1	88.2026	140.927
BAX	88.11	136.155
MZT2A	87.5103	139.507
NUDT1	82.6554	126.794
ATP5D	80.9695	149.537
POLR2J	77.4781	122.578
SH3BGRL3	69.7379	109.215
MZT2B	68.4252	122.136
HEBP2	60.7376	108.538
IER3	57.705	138.684
BNIP3	54.2317	91.2929
CDK2AP2	52.6877	82.7622
OLFM1	48.4848	110.395
SAT1	48.3875	136.887
C19orf60	45.0691	79.8803
PGLS	43.3414	68.6765
COPS9	42.8392	68.1029
PRKCDBP	40.7406	99.5541
CHCHD10	39.5741	70.38
BLCAP	38.6445	67.9499
C4orf48	37.8668	94.3242
LRAT	37.4968	101.716
JUND	36.2335	55.9695
ALKBH7	34.072	54.3698
DNPH1	32.7447	51.3479
PPP1R35	30.3509	52.7436
UTF1	30.3214	48.0036
POLE4	29.9052	49.0228
FAAP20	29.0134	45.829
CYR61	28.64	45.4271
LIMD2	27.7259	43.0875
FRAT2	27.2607	44.5564
C19orf70	24.018	42.1944
LRIG1	23.4713	36.8311
PRAC1	23.1787	37.9753
CCDC167	22.944	40.7081
BCL7C	22.8346	37.7569
CTDSP2	21.8601	34.3985
FOXD3	21.4638	40.9922
SORBS3	21.3914	34.0756
CAV1	21.3387	33.1606
ERVH48-1	21.0744	38.6942
EVA1B	20.6817	35.6146
SELENOP	20.6747	63.4871
SOCS1	20.4942	35.6483
IFT20	20.4656	32.5626
ZNF358	20.0442	35.265
TMEM134	19.9797	33.8938
NRARP	19.3837	33.377
LBH	18.894	36.7889
GCHFR	18.0012	30.1986
CITED2	17.0822	32.8512
CHIC2	15.904	25.4188
ERBB3	15.7918	27.8524
ENHO	15.2796	35.7145
CLTB	15.235	23.8904
KCNS3	15.1951	24.0183
KRT10	14.7941	24.7873
GNA14	14.7705	23.3839
GRK6	14.5752	22.8633
UBE2H	14.5198	23.2685
TMEM243	14.3876	23.464
BRD8	13.6228	23.0176
NPDC1	13.5096	21.277
KCTD10	13.4968	22.0816
CARD19	13.3571	23.8995
CHST7	13.0994	33.17
SLC44A3-AS1	13.0984	22.23
NRN1L	13.0106	34.9162
CDKN1C	12.8373	20.7645
C11orf68	12.656	22.2831
YPEL3	12.5951	27.522
GNG11	12.3326	23.3172
LINC02043	11.7933	19.8479
CDKN1B	11.6202	19.3649
HAGH	11.2326	17.989
PEX16	10.8586	17.8945
RHOB	10.7723	19.7395
ARL4A	10.6591	26.134
HES1	10.6152	30.0119
CRIP1	10.5167	17.4513
PINK1	10.4947	17.9046
DNLZ	10.4105	20.6285
LPAR3	10.3788	16.9853
CASC10	10.2171	22.5827
GRB7	10.1661	30.7629
HEY2	9.88712	17.6908
ARID5A	9.71928	21.296
PRR15	9.71607	16.3254
LMBR1L	9.61565	16.4648
MIF4GD	9.39488	15.0943
ETV5	9.3607	24.1595
CCDC152	9.16074	27.5098
DGCR6	8.8984	16.8551
TTC39C	8.81783	14.7764
POLD4	8.74451	15.051
SMDT1	8.71451	13.978
BTG1	8.34173	16.3922
OVOL2	8.07039	22.102
ARRDC1-AS1	8.0671	13.0509
TRIM8	8.03433	13.2346
MPND	7.93948	14.07
SGK1	7.91903	12.8517
C6orf226	7.75051	12.7869
F8A2	7.66717	12.4578
HNMT	7.52607	13.9892
LOC100008587	7.49381	29.5177
GADD45B	7.38976	12.0816
SH2D3A	7.30903	11.9837
ZNF821	7.24842	12.1364
NUMA1	7.23207	11.9505
LYSMD4	6.98771	15.6267
FOXB1	6.67107	14.1225
PITX2	6.65593	13.7417
LOC100996842	6.50415	11.6821
PLEKHF1	6.39651	10.6596
DLL1	6.0749	10.1022
LOC105372419	6.06371	14.0348
TNMD	5.71284	10.2608
CDA	5.68802	11.0774
LOC150776	5.64715	10.032
TBC1D8	5.5638	10.6352
HPCAL1	5.56265	10.8671
LHX4	5.40762	8.91683
RAB11B-AS1	5.33739	8.65048
JUN	5.21428	8.7324
SIX3	5.17192	9.12756
DYRK1B	5.07734	8.48902
SNHG9	5.04947	11.0158
FRG1CP	5.03175	8.17031
S100A6	5.01117	10.5431
RHOH	4.86168	20.0398
MIXL1	4.84731	16.0857
MAP1LC3A	4.82513	7.88782
SMAD3	4.76714	9.23875
HEIH	4.68941	7.70775
CAMK2N1	4.32196	9.00685
FEZF1-AS1	4.19281	6.93349
PHLDA1	4.17843	12.5399
PTCH1	4.15571	6.9767
HHLA3	4.13425	7.11189
TLE4	4.10584	7.636
SLC16A3	4.08516	7.74503
HMX2	4.0733	8.71501
BBS5	4.06552	6.70735
IL23A	4.00319	14.7794
MACROD1	3.99919	7.88404
MARCH8	3.99526	6.7101
RNF208	3.97241	6.75233
RILP	3.88175	6.64799
CIDECP	3.86271	6.83667
BMP4	3.82901	7.78478
ATP5S	3.77773	6.40044
SOX14	3.77681	6.43384
SRY	3.73807	6.34999
C1QL1	3.70784	7.08214
SCT	3.70094	7.89444
PRRX2	3.6769	6.64492
ZNF488	3.66212	13.7556
HEXIM2	3.50679	6.42839
SHISA2	3.40604	19.9157
CLDN11	3.38778	5.71899
PDK2	3.37341	6.08469
MSC	3.2742	16.144
GUCA1A	3.25781	6.63723
HIST1H4I	3.1798	7.32236
FEZF1	3.12568	10.6457
INAFM1	3.04012	5.34265
BIK	3.03026	20.2743
MYCNOS	3.00619	5.58983
USP53	2.98409	5.81617
FAM160B1	2.94925	5.02685
LOC400002	2.94625	5.02698
FOXC1	2.88403	6.69763
CLIP2	2.88398	6.30558
CEBPD	2.82141	4.8443
FGF16	2.74249	7.92185
KLF3	2.70488	4.66
SMIM1	2.67393	6.30701
RNF182	2.65575	5.62702
LINC01089	2.60185	4.54686
JOSD2	2.57728	5.79822
NCK1-AS1	2.53609	4.4101
CASTOR2	2.52971	6.8968
HECTD2-AS1	2.4047	5.43611
LOC100289361	2.40353	4.34875
DUSP4	2.39754	5.68243
HPGD	2.32768	16.3437
GS1-124K5.4	2.30635	5.18871
SH3BP5	2.28802	6.8096
MARCH3	2.26863	6.33786
ZNF524	2.26564	5.41175
TOX3	2.24671	5.83928
LNX1	2.23616	4.90752
BCAR3	2.21638	4.67849
PDGFB	2.19486	17.857
CASTOR1	2.17607	3.86813
SKIDA1	2.14044	3.83722
APBB3	2.13715	4.37322
FZD4	2.12641	3.74129
PANX2	2.12638	3.89793
HPN	2.0972	3.71462
LOC403323	2.08088	4.4387
WBSCR27	2.07014	4.82978
HHEX	2.06739	4.33698
CHRNA7	2.0458	4.00591
ID4	2.01441	7.00827
MXI1	1.994	5.22959
SULT1C4	1.98232	4.6983
BFSP2-AS1	1.94689	3.65
ARHGDIG	1.93022	3.48158
GKAP1	1.92771	3.44048
FXYD1	1.92023	3.96804
PDE4B	1.91912	9.00893
TP53INP1	1.90518	3.96234
FOXP1	1.90331	6.31391
LPAR1	1.89065	3.8259
FBXL16	1.87167	3.82342
ST3GAL6	1.86624	3.69128
PPP1R16B	1.82996	3.58981
RAB3IL1	1.8029	3.36504
MOB3A	1.79814	3.36043
ECHDC2	1.77522	3.59935
GATS	1.75646	3.26341
IDH1-AS1	1.74268	3.63018
GAS1	1.73975	4.99178
ZNF213-AS1	1.71131	3.23212
GAB1	1.66864	3.25485
FZD10	1.66204	3.25853
ZNF688	1.63919	3.55118
GJC3	1.62927	3.83316
TTLL1	1.59637	2.96436
SESN3	1.59091	7.34711
HEY1	1.57767	5.35112
EMX1	1.56427	3.74731
LOC102723471	1.52796	3.34658
PIK3IP1	1.51902	6.67103
TTTY14	1.47527	3.34357
LOC728752	1.43719	4.1346
OGFRL1	1.42432	3.38742
CST6	1.40502	2.69265
SFT2D2	1.37445	3.16504
MTUS1	1.36166	2.72301
PCSK1	1.35248	3.22195
PIK3CD	1.34413	2.55619
OTUD1	1.33997	2.81705
RPL21P28	1.33221	3.80587
SYCE1L	1.31146	4.07965
CBX4	1.29204	2.7722
ABTB1	1.26739	4.07724
MYL7	1.2541	2.50792
GTF2IRD2B	1.25305	2.72459
TNFRSF11A	1.25296	3.17001
MPPED2	1.24679	2.96822
USHBP1	1.24265	2.81045
LAMA4	1.22782	3.72853
MHENCR	1.21389	2.51741
PNMA6A	1.1738	2.69162
LOC105373383	1.15838	3.60344
BCL3	1.14761	2.33321
HIST1H3G	1.14515	2.59538
MSMP	1.10591	2.31688
HOXB13	1.09212	2.84153
EBF2	1.07572	5.48774
LOC100861532	1.06501	4.33427
LY6H	1.04066	2.31232
TSHZ1	1.02843	2.14233
IER5L	1.02616	3.63061
TMEM191A	0.983262	2.25761
SMAD6	0.966255	2.15525
ALG1L	0.929051	2.16754
HIST1H4J	0.901323	2.20299
LMO2	0.883421	2.06108
LOC100507670	0.859783	2.40712
POU3F4	0.851682	1.8451
FOXD1	0.848865	3.17503
LOC100652758	0.819245	2.12373
LOC100288162	0.79522	1.72278
RASSF8-AS1	0.776659	2.29274
LINC01950	0.747951	1.74502
SCX	0.74646	1.706
TMEM220-AS1	0.737635	1.72096
F12	0.730082	1.63381
GSC	0.719644	3.83767
SH3BP5-AS1	0.709849	2.16128
RGL1	0.684426	3.0692
HIST1H3A	0.68416	2.4323
HAAO	0.666399	1.83239
RBP5	0.661249	1.70803
RPL13AP5	0.650195	1.95036
LOC101928837	0.636649	1.48535
EBF3	0.6303	2.19772
BCL6	0.624465	3.12198
ERICH5	0.621041	2.02391
YTHDF3-AS1	0.595861	1.88668
LOC105369332	0.569931	1.39301
NDRG1	0.555441	1.61985
MYOZ1	0.540528	1.39621
LOC102725126	0.533186	1.49275
RBP4	0.526882	1.82632
BRICD5	0.518705	1.79798
VMAC	0.512369	1.40886
C10orf95	0.509666	1.45602
SIX3-AS1	0.50392	2.09943
LOC100505938	0.498402	1.52826
AGAP1-IT1	0.48324	2.14749
LINC01918	0.481789	1.28462
GLUD1P3	0.477487	1.35273
SEPT1	0.470288	1.4331
C9orf24	0.457081	1.27968
HSPB6	0.439549	1.56267
GCSHP3	0.427828	1.21204
FAM43A	0.408103	1.90427
FOSL2	0.401993	2.01867
AZIN1-AS1	0.39761	1.41356
NIPAL1	0.383286	1.49263
LOC100134368	0.340411	1.08919
TTC36	0.330114	1.10026
RPPH1	0.313657	1.25449
STARD8	0.307853	2.06678
PCDH8	0.288139	1.30608
CFD	0.285473	1.0149
BHLHE41	0.282955	1.07511
AZGP1P1	0.271694	0.965916
MT1A	0.270093	1.44034
DUSP15	0.247014	1.19377
ZFP57	0.228785	0.953164
MELTF-AS1	0.224936	0.899643
HIST1H3J	0.22376	0.894938
IFI16	0.195605	1.19958
LINC01534	0.192715	0.899238
TSGA10IP	0.185905	0.991379
FGF10	0.170585	1.47824
LTC4S	0.160355	1.06892
TOB1-AS1	0.151176	0.856568
EOMES	0.148428	2.15691
TCP11L2	0.143888	1.15098
FOXQ1	0.138366	2.79776
BACE1-AS	0.129645	0.864202
LKAAEAR1	0.123222	0.739251
LYL1	0.119639	0.797502
FOXP2	0.117572	0.71655
LOC100129203	0.10914	1.0549
WASIR2	0.103141	1.10004
HHIP-AS1	0.094485	0.818778
SHISA8	0.076126	0.862664
ASCL2	0.0578459	0.809751
GREM2	0.0255695	1.58513
LINC01668	0	0.55592
LOC100652768	0	0.515812
RIIAD1	0	0.78348
NKX6-2	0	0.76964
TNFSF10	0	1.04519
MIR200CHG	0	0.812498
GHRH	0	0.760093
NANOS3	0	0.662609
CA3-AS1	0	0.601297
PTGDS	0	0.70243
LGALS7B	0	0.583204
KLHL6-AS1	0	1.27569
RMRP	0	0.532065
LOC101928402	0	1.09351
HIST1H2BI	0	0.815752
SNORA17A	0	1.07213
CFH	0	1.12292
LOC102724301	0	0.681613
