# Supplementary material for: Insulin Directs Dichotomous Translational Regulation to Control Human Pluripotent Stem Cell Survival, Proliferation and Pluripotency
Source: Int J Biol Sci. 2022 May 16;18(9):3562–75. doi: 10.7150/ijbs.71199 (PMC9254461; doi:10.7150/ijbs.71199)
Supplement: Supplementary file 3 — Supplementary table 2. [file ijbsv18p3562s3.xlsx]

## Sheet: Sheet1
Table S2. mRNAs upregulated by rapamycin
Gene Symbol	Control	Rapamycin
SFRP1	1733	9016
ODC1	2134	6588
MFGE8	3554	9149
LRAT	1919	5319
NSG1	794	2605
TXNIP	163	1177
MDK	6557	12445
FZD2	232	1294
VWC2	113	816
SOX3	251	1112
OLFML3	419	1415
SIX6	180	958
NMU	530	1541
SYT6	722	1973
NR6A1	2881	6372
NLGN4X	1804	3957
APELA	214	897
MACROH2A1	1024	2212
INSM1	71	496
AMOTL2	767	2100
MYCN	1466	2927
MMP17	947	1901
MACROH2A2	1017	2094
FOXC1	120	565
DUSP4	205	760
RND3	1954	3385
FAM83H	1070	1960
ID2	831	1775
TRNP1	956	1752
RPL13AP5	889	1754
PRICKLE1	28	210
EFNB1	496	1026
FGF12	174	510
DPYSL5	619	1277
AL450405.1	502	1149
CA11	150	436
NPR1	260	641
FJX1	145	535
DOK6	37	211
NKAIN4	114	395
SOX21	210	485
ADM	337	681
CDKN1C	748	1269
MAFB	168	478
PRTG	125	399
CAPN2	455	857
GDPD2	94	320
CCN1	413	858
NEUROG3	24	135
RAB25	496	890
GADD45G	78	270
GRIA4	294	598
SLC27A2	69	300
ARRDC3	199	446
CPXM1	394	829
PIEZO2	341	760
HAPLN3	216	485
ZNF185	253	580
SHISA3	167	387
FIGNL2	145	330
CCN2	284	625
ZDHHC14	202	430
PTPN5	205	461
OBI1	252	512
PRRT3	120	276
MLLT3	209	401
FBP1	86	243
ACP2	168	348
EGR1	26	98
NPAS3	86	229
PCLAF	142	327
ST6GALNAC5	73	192
WNT5B	196	363
FHOD3	49	144
GAS1	134	302
MIR367	13	88
LINGO2	26	133
SIX5	154	310
PCYOX1L	140	295
SYT4	42	133
DPP7	275	405
TEDC1	185	334
PRR7	168	304
SHISAL1	124	283
MAP2	16	96
SORBS2	141	293
HMX1	50	137
ADAMTS10	158	280
GPRIN2	159	309
FST	95	240
ARRDC4	76	179
HMX2	83	178
SNCG	56	160
SOX21-AS1	152	246
TMEM88	23	83
AL162458.1	51	118
LOXL1	112	258
KCNK2	37	104
CENPVL3	59	156
SARDH	129	228
NXPH2	12	53
ZSWIM5	123	206
KRT7	52	172
NOS1	113	267
AL049874.3	35	102
VSTM2B	28	101
KHDRBS2	87	181
ARSG	108	203
HS3ST5	118	228
GLIPR2	82	183
ASTN1	41	156
UBXN11	113	198
SMOC2	21	82
COL9A1	66	135
RPL13AP25	45	128
PCDHB16	71	170
CTNNA2	84	184
CDH23	59	118
GABRB2	26	82
HSD17B8	88	144
SYNDIG1L	15	62
PRKCB	80	145
SCG5	96	196
AC019069.1	42	114
TMEM132E	55	106
WWOX	70	128
LINC01521	56	141
GOLT1A	37	93
TBC1D9	11	42
AC092198.1	82	199
CDX4	67	130
SOX1	15	64
AC012513.3	71	151
ZSCAN16	75	143
ZNF19	25	72
SLC24A3	51	117
BGN	7	54
MRPL20-DT	60	117
KCTD8	46	95
DPP6	78	124
IER5L	71	136
EXOC3-AS1	32	83
CYP2U1	70	123
FAM89B	40	85
YPEL4	30	63
NRGN	21	56
ZNF425	52	107
GUSBP16	1	49
ECEL1P1	22	58
RPL35P1	60	125
ARHGEF25	60	117
FZD1	45	84
DUSP2	35	80
ANO2	40	93
HAP1	54	110
AATK	77	119
MCOLN3	32	81
TBX5-AS1	23	65
CRYL1	60	109
WBP1	41	114
LXN	47	94
C14orf39	20	50
TBX5	18	62
TPSG1	21	65
CICP14	40	84
DLGAP2	38	86
RIPOR2	49	109
AL450311.1	6	44
SLC9B2	50	101
MIR302A	6	20
TET2	29	62
AC106864.1	39	86
AL590867.2	37	76
NFYC-AS1	16	50
ICAM1	31	87
SDSL	11	34
CALCRL	21	43
SOSTDC1	6	24
ADAMTS6	33	74
PCDHB11	13	44
PCDHB12	26	80
ZFP3	45	98
AC131235.1	24	60
UBXN10	26	63
RPL23AP7	27	55
DNAJC30	45	98
KDM4D	16	58
GRIK2	14	44
MIR302C	13	42
HTR7P1	48	95
DMTN	44	96
ADGRG1	11	31
NPM2	47	100
MIR4664	39	88
AC012306.2	28	66
P2RY11	22	44
ECEL1P2	7	39
AK1	32	67
PYDC1	3	26
RETREG1	44	72
AC022148.1	7	32
C19orf71	27	54
LHFPL6	14	43
TMEM26	22	33
AC068134.2	13	39
ODC1-DT	39	95
ZNF441	20	37
KCNJ2	13	36
LINC00638	13	26
NTN4	13	57
LINC01547	9	29
RPSAP12	13	33
PSMG3-AS1	17	38
GRM3	15	38
TIGD6	27	53
AP000662.1	13	47
AC079250.1	29	52
RPL41P1	14	45
RPSAP47	28	57
AC090971.3	24	61
