# Supplementary material for: Insulin Directs Dichotomous Translational Regulation to Control Human Pluripotent Stem Cell Survival, Proliferation and Pluripotency
Source: Int J Biol Sci. 2022 May 16;18(9):3562–75. doi: 10.7150/ijbs.71199 (PMC9254461; doi:10.7150/ijbs.71199)
Supplement: Supplementary file 4 — Supplementary table 3. [file ijbsv18p3562s4.xlsx]

## Sheet: Sheet1
Table S3. mRNAs downregulated by rapamycin
Gene Symbol	Control	Rapamycin
ERVH48-1	3826	312
SLC7A5	12297	2474
TUBB6	8202	2052
ITGB5	9592	2801
FZD5	3360	705
ETS1	1956	339
MTHFD2	6424	2085
AASS	6136	2058
PLBD1	1494	198
PSAT1	9341	3713
NODAL	1073	116
STC2	1916	374
PLAAT3	1073	103
CALD1	5920	2359
LEFTY1	785	43
MAP1B	2578	791
LINC01108	3971	1102
MT1G	1680	386
SLC7A11	810	55
PCK2	1760	470
ABHD12B	664	56
PITX2	648	18
WNT3	591	29
PPP1R16B	728	87
TMEM63A	1900	414
AC104257.1	1792	604
GRIN2D	699	101
CHAC1	700	126
SLC5A3	1928	665
CALB1	1167	292
ADAM19	1359	424
GDA	477	51
SESN2	1086	312
CARS1	2010	817
AC005062.1	722	157
SPP1	471	58
IQSEC2	1932	725
SH2B3	1326	478
ZNF525	1003	282
D21S2088E	629	147
LEFTY2	364	19
ZNF770	4086	1604
VEGFA	1304	425
FAM126A	3449	1403
TRDN	1119	367
CAV1	316	26
SPRY1	2231	1062
FAM102B	2472	1198
ARFGEF3	1511	652
ID1	2651	1133
MMP9	262	9
FAT4	452	67
CDKN1A	514	111
JDP2	552	137
PCSK9	1458	539
PGM2L1	1429	601
STOX2	1806	844
PMEPA1	1108	403
NHSL1	1002	382
GDF3	990	357
GNA14	737	238
NETO2	1252	520
DACT1	260	21
FGF8	248	8
ALDH1L2	334	49
PYGL	1764	815
PGPEP1	1053	424
DDIT4	1283	62
BAG2	519	130
INHBE	209	14
NTS	1427	540
FOXB1	739	248
SLC39A8	950	322
MYSM1	4445	992
MT1H	318	51
GALNT10	1071	485
USP53	691	194
RPL22L1	1536	773
COL5A2	1176	562
S100A10	1319	659
IL6R	286	52
CORO2A	1345	677
PLOD2	921	339
CREB3L2	1377	692
NRP2	610	213
MYORG	524	176
STOM	741	306
PPP1R3B	825	354
PDZD2	283	51
TTC39B	531	185
MT1E	638	232
SLC17A9	428	113
HEY1	190	16
ZNF761	915	304
LAMC3	462	135
MIXL1	224	27
RUNX1T1	842	292
SIAH2	309	73
RASSF4	671	260
PINK1	620	181
BHLHE40	253	27
RYR1	325	88
ATRNL1	562	206
S100A11	919	450
NEURL1B	509	196
CYP2B6	130	10
ATCAY	707	297
COL11A1	350	77
SLC24A2	264	67
KCNK6	362	117
PURPL	512	124
ENC1	800	391
CDA	130	4
FOXL2NB	221	54
STARD8	265	69
PLAAT5	231	60
PLK2	348	90
AC019155.2	400	144
LINC-ROR	369	120
NXPH4	192	27
FLNC	534	232
CCDC169	356	99
THBS2	699	325
MUC3A	507	191
CRYBG3	694	276
COL1A1	531	212
FAM157A	321	84
CLMP	365	119
PALM3	528	226
FAM157C	223	28
MET	407	159
TBC1D23	1178	441
PAX5	535	241
HAPLN1	122	11
BARX1	181	23
FGF4	217	40
SKOR2	105	9
LINC02700	445	176
ZMAT3	447	192
SYT2	435	171
MBOAT1	631	276
EPAS1	162	38
GALNT3	621	244
LINC00458	140	28
MFAP3L	435	146
SH3PXD2A	563	276
MRC2	667	315
UAP1L1	458	198
FKBP14	478	209
ADM2	319	103
CBR3	107	11
AC234782.2	357	125
EEA1	664	255
ARHGAP33	479	177
ITGA5	687	358
RGS16	229	65
GUCY1B1	338	115
EBF2	130	17
COL2A1	245	94
AL627309.7	204	47
SAMD4A	294	120
PROCR	155	46
AC011447.7	465	203
ABCG2	230	77
H2AC6	187	48
DMBX1	139	28
NEDD4	239	74
SMARCA2	263	95
GATA2	120	20
SMAD6	411	185
AC104758.2	141	39
AP000648.4	338	109
IL15	72	2
HEG1	344	165
RCN3	379	155
GAP43	352	147
NOCT	420	212
NFASC	263	107
PANCR	68	7
NIBAN1	140	45
AC093866.1	209	71
RASL12	276	120
ADAMTS12	405	181
PARM1	304	140
COL6A3	88	21
RYR2	440	227
PRODH	118	14
SPON1	288	92
CAV2	57	4
PACSIN1	349	137
KITLG	353	154
TFCP2L1	418	207
AL512358.2	81	7
PAPPA2	64	7
VLDLR	613	218
AMIGO2	337	140
PRUNE2	235	78
HERC5	269	104
AC022893.1	330	131
MECOM	156	41
PHLDA3	499	209
JAZF1	285	118
SSTR2	140	32
LINC02617	125	36
BMP4	106	28
PFKFB4	538	179
SEMA3C	120	18
TRIM6	392	179
RNF152	130	18
LPAR6	123	16
HAS2	333	127
MFAP4	91	17
COL13A1	218	68
AC076968.2	110	20
IDO1	218	74
VAT1L	168	58
DPPA2	311	159
AC007001.1	61	10
SLC4A11	357	149
FOSL2	160	56
PTPRN	120	27
PPFIA4	270	53
LINC01001	97	27
TIGAR	274	118
CGAS	209	82
ADGRG6	191	90
ASNS	90	21
TRIM14	205	92
BCL3	199	41
PLAU	292	125
FOXL2	73	24
DRAM1	100	29
CRYGD	67	9
CD109	164	53
C3orf52	315	138
VIM	307	127
GDF15	93	30
LINC02575	214	74
C1QL1	205	64
LCP1	71	15
DTX3L	243	113
AL591030.1	302	144
ME1	152	52
SCN1A	51	1
ZNF860	180	70
ATP1A2	238	104
SUSD3	161	69
CCDC80	122	38
TBC1D8B	120	37
SCNN1B	99	23
FMN1	119	45
CAVIN3	270	80
MMP24	231	91
GDNF-AS1	73	7
AF228730.5	108	27
TRPC4	212	93
CACNA1I	107	26
NEB	200	68
LINC01356	206	91
RIMKLA	342	112
TIMP4	152	44
LINC02334	80	9
NIPAL1	90	19
NBL1	249	125
CREB5	42	6
ZIC1	141	51
AL627309.6	138	43
ST3GAL1	228	117
FRMPD4	46	3
COL16A1	150	39
AC022784.1	78	19
TGFB2	57	8
CREB3L1	140	66
CCNA1	68	19
BTG2	88	27
KLF4	108	34
ARHGAP18	184	59
CRNDE	100	22
NLRP7	69	26
ZNF849P	93	14
LINC01780	39	4
OPTN	137	55
SBSPON	142	42
BCL6B	134	55
LINC01355	139	30
TAP1	175	92
CRYGEP	164	67
CABYR	155	79
SOHLH2	93	25
DLG2	170	78
NALT1	52	15
SRPX	149	61
PPIAP46	57	15
AL162274.1	46	6
NOTUM	37	5
CHMP4C	85	26
SYTL2	76	21
CXCL5	91	25
NEAT1	138	43
MAPK15	106	29
APLP1	115	51
RGPD5	62	14
PCDH7	31	4
RBMS3	183	66
RPS6P12	31	3
ZNF433-AS1	185	74
ITIH5	175	82
HES2	45	6
GABRE	113	41
FREM1	105	29
ARHGAP9	55	12
LHX4	73	20
AC009133.3	198	67
SLC22A3	153	80
CCDC88B	166	75
PDE4A	166	95
SLC19A3	136	57
LMCD1	139	67
AC027288.1	180	82
DPPA5	23	2
SHROOM4	157	75
AC110597.1	73	17
KLK1	46	8
ADCY8	165	99
BST2	131	69
LPCAT2	154	62
MYH2	23	3
ZYG11A	197	26
DST	2931	1039
BACH2	114	53
ICA1L	170	54
HHEX	81	27
SSTR1	45	6
N4BP2L2-IT2	65	9
C16orf54	155	67
LINC00707	78	25
ADAMTS4	47	19
HCLS1	36	11
ZNF836	143	68
RAB43	159	62
QPCT	31	9
S1PR5	73	24
STX1A	131	65
TRHDE	99	42
HS3ST3A1	141	71
ZNF385D-AS1	56	14
ATP8B3	80	18
NLRP2	55	18
THRB	121	51
LINC01844	44	7
LINC02188	121	58
TRIM47	73	11
AL603750.1	77	27
SPATA18	74	29
AOC3	79	22
CASP10	54	9
ZNF702P	93	37
SMIM24	56	16
SLC30A3	109	45
AL359915.1	42	5
KCNN3	49	16
NFIX	43	4
AMZ2P1	99	47
GDNF	27	6
STAC2	93	49
AC022140.2	101	27
MSC	78	31
SLFN5	77	32
LINC00632	60	21
CA4	72	21
GNG11	99	40
CPNE4	64	18
POT1-AS1	67	28
LINC01508	36	10
TNMD	47	12
COL4A4	72	28
TMEM154	74	28
MDGA1	50	20
HLA-F-AS1	37	8
AC008957.3	92	35
SLC16A3	1145	239
AC084375.1	106	32
BTNL9	43	4
C3	66	30
RUNX3	45	9
RTP1	73	29
FOSL1	59	15
AC010168.2	67	31
LDLRAD4	115	59
DENND2C	102	38
SLC16A7	90	31
LINC02253	61	17
ZFYVE28	66	24
ARSL	65	16
STARD13	80	39
GAL3ST4	108	49
GRPR	92	24
PLXNA2	81	45
SCARF1	53	15
SP110	29	7
TEK	30	4
AFAP1L2	59	24
MT1M	31	6
NDRG1	94	46
GRIA1	34	8
ANGPT1	127	20
DPPA3	33	9
SERPINE1	35	8
PCAT14	60	21
KLRA1P	78	26
FAM43B	30	5
CBR3-AS1	27	3
NDUFA4L2	37	6
HEYL	46	21
AC133919.2	67	16
TNFRSF1B	59	21
DEPDC7	94	33
LINC01002	81	29
AL162411.1	59	14
C4orf51	91	36
CD248	61	22
CASP8	65	20
STMN2	43	9
RHOH	33	10
STYK1	56	15
MGAT4C	83	21
MIR210HG	121	39
MUC12	53	24
AL031985.3	106	37
CMKLR1	31	6
HNMT	55	16
TACR3	29	5
TLE7	19	8
TLCD2	55	27
CHD5	66	36
EGFLAM	40	10
MYOF	24	7
CFAP58-DT	30	7
NABP1	90	28
PI15	69	30
RGPD2	71	32
SLC35G2	40	11
IQSEC3	27	7
AC087521.2	59	18
GRAMD1C	77	29
AQP4	70	35
AC063952.1	24	7
AL683813.1	62	22
EMP3	45	7
TCF24	43	14
MYO1F	52	20
MKX	44	8
GALNT8	55	21
MACC1-AS1	18	7
MASP1	60	27
RASGRP4	32	6
EXOC3L2	25	8
AC007878.1	34	8
DLC1	90	37
COL12A1	33	13
GNB3	55	26
LRRTM1	28	6
FOXC2	33	13
RGMB-AS1	29	7
ACSBG1	47	22
RASGEF1B	57	26
